# Supplementary material for: The Initial Detection of Mycotoxins Released and Accumulated in the Golden Jackal (Canis aureus): Investigating the Potential of Carnivores as Environmental Bioindicators
Source: Int J Mol Sci. 2025 Apr 16;26(8):3755. doi: 10.3390/ijms26083755 (PMC12027561; doi:10.3390/ijms26083755)
Supplement: Supplementary file 1 [file ijms-26-03755-s001.zip]

Archive with 1 entries (1 files):
- ijms-3522509-supplementary.pdf
